# Supplementary material for: Screening seven hub genes associated with prognosis and immune infiltration in glioblastoma
Source: Front Genet. 2022 Aug 12;13:924802. doi: 10.3389/fgene.2022.924802 (PMC9412194; doi:10.3389/fgene.2022.924802)
Supplement: Supplementary file 2 [file Table1.XLSX]

## Sheet: Sheet1
Table S1 Identifing 91 prognostic-related genes using the TCGA dataset in GBM.
Gene	log2 Fold Change	p value
IGFBP2	5.798	1.70595e-30
PAK1	-3.24492	3.56477e-30
YWHAG	-2.29916	4.06773e-29
TOLLIP	-2.29754	5.82677e-27
IKBIP	2.93305	9.98815e-25
CRNDE	4.82055	1.66513e-23
MAPRE3	-2.44748	8.22482e-20
IQSEC2	-2.88637	1.00129e-19
STX1A	-3.92617	5.09993e-18
NDEL1	-1.41146	8.33775e-18
PELI3	-2.45507	9.35017e-18
DNAJA4	-3.03649	6.08621e-17
DMTN	-3.86366	4.79712e-16
CSTA	4.95366	6.88835e-16
PRNP	-1.97273	3.91061e-15
ITPKA	-3.32159	4.30909e-15
CAMK4	-3.99919	8.23741e-15
SH2D5	-4.6153	9.05788e-15
BHLHB9	-1.64354	9.85757e-15
SRBD1	1.26787	1.0874e-14
DLEU1	2.48936	1.66351e-14
NRXN3	-4.54356	1.27449e-13
CTPS2	1.40295	2.44993e-13
KDELR2	1.78779	2.87841e-13
ABCB7	1.2492	8.58702e-13
ITGA5	2.88294	2.73181e-12
PRMT8	-4.59292	4.42837e-12
CERCAM	-2.57667	6.60151e-12
RAB11FIP5	-1.54244	2.86572e-11
SLC39A10	-1.53363	3.50207e-11
USP3	1.40286	4.01237e-11
NAGPA	-1.30644	1.02743e-10
DLGAP1	-3.3211	1.10476e-10
GABRD	-4.15306	1.32272e-10
MCTP1	-2.83762	1.83627e-10
KIAA1324	-2.98317	2.72826e-10
LEF1-AS1	3.81009	2.77343e-10
RELL2	-2.07587	2.98788e-10
HPCAL1	-1.69017	3.77151e-10
CRLS1	1.24659	9.71263e-10
RGS4	-4.41978	9.76458e-10
PTPRN2	-2.04595	1.04357e-09
RNF144A-AS1	-3.98907	2.89516e-09
GRN	1.63855	5.02532e-09
TCF12	1.83305	1.05498e-08
PLCH1	-2.82529	1.46506e-08
ZCCHC12	-3.5888	1.70486e-08
PTX3	4.18418	1.74817e-08
AGBL4	-3.01211	2.25147e-08
HEXB	1.56738	2.58791e-08
OLFM1	-3.153	2.8145e-08
SREBF2	-1.7676	6.16779e-08
HSPB1	1.89111	1.24546e-07
HNRNPA1	1.07542	1.67921e-07
PTPRN	-3.64199	2.22866e-07
ZNF823	1.03955	7.29833e-07
NELL1	-4.25351	1.05371e-06
PRKAR2B	-1.96693	2.57903e-06
TWSG1	1.5236	5.45469e-06
GPR21	-0.887646	7.55522e-06
CDC73	0.736898	7.9456e-06
CORO2A	-2.10636	1.38904e-05
MARCKS	1.05367	1.42083e-05
PRRG3	-3.5443	1.75893e-05
ZKSCAN4	0.59516	2.1492e-05
TENM2	-3.3531	2.56115e-05
MYO15A	-2.17311	2.75992e-05
HSPBAP1	0.743664	4.3414e-05
COMMD2	1.07924	4.44066e-05
STEAP2	-2.40153	6.27824e-05
ADTRP	-2.61817	7.1997e-05
KLHL13	1.32099	9.23617e-05
CELF6	-2.40022	0.000108868
TNNC2	-1.21673	0.000135358
PKD2L1	-2.58677	0.000159617
NBPF20	1.10583	0.000253851
POLR1E	0.811299	0.000307823
DDX20	0.616016	0.000555284
SETDB1	0.636261	0.000556346
PM20D2	0.834302	0.00106785
ZNF639	0.59761	0.00136633
RHBDD2	-0.716057	0.00232046
SYNDIG1L	-2.15362	0.00250191
HSPA5	0.761211	0.00288442
ATF7IP	0.70332	0.00384262
MPO	-1.98474	0.00434344
FAM76B	0.518864	0.00807347
ZNF431	0.604083	0.0156614
ZNF678	0.552246	0.0173006
SIL1	0.536263	0.0204959
SMAD4	0.369906	0.0205497
